# Supplementary material for: In Vivo, In Vitro and In Silico Anticancer Activity of Ilama Leaves: An Edible and Medicinal Plant in Mexico
Source: Molecules. 2024 Apr 24;29(9):1956. doi: 10.3390/molecules29091956 (PMC11085222; doi:10.3390/molecules29091956)
Supplement: Supplementary file 1 [file molecules-29-01956-s001.zip]

Archive with 1 entries (1 files):
- molecules-2953899-supplementary.pdf
